# Supplementary material for: Valorization of Garlic (Allium sativum L.) Peel Waste Using Natural Deep Eutectic Solvent (NADES) Formulations: Storage Stability and Bioaccessibility of Phenolic Extracts
Source: Molecules. 2026 Jul 16;31(14):2491. doi: 10.3390/molecules31142491 (PMC13414839; doi:10.3390/molecules31142491)
Supplement: Supplementary file 1 [file molecules-31-02491-s001.zip]

Archive with 1 entries (1 files):
- molecules-4413197-supplementary.pdf
